# Supplementary material for: Conspiratorial Attitude of the General Public in Jordan towards Emerging Virus Infections: A Cross-Sectional Study Amid the 2022 Monkeypox Outbreak
Source: Trop Med Infect Dis. 2022 Nov 30;7(12):411. doi: 10.3390/tropicalmed7120411 (PMC9787389; doi:10.3390/tropicalmed7120411)
Supplement: Supplementary file 1 [file tropicalmed-07-00411-s001.zip]

Archive with 1 entries (1 files):
- tropicalmed-2018529-supplementary.pdf
